# Supplementary material for: A Dusty Affair: SIRT1-S682 Modulation Orchestrates ERK–FN1–p38–NF-κB Signaling and Composite-Dependent IL-8 Responses in Gingival Keratinocytes Exposed to Dental Dust and Eluates
Source: J Funct Biomater. 2026 Jun 1;17(6):264. doi: 10.3390/jfb17060264 (PMC13301396; doi:10.3390/jfb17060264)
Supplement: Supplementary file 1 [file jfb-17-00264-s001.zip]

Archive with 1 entries (1 files):
- jfb-4226107-supplementary.pdf
